# Supplementary material for: Environmental phylogenetics supports a steady diversification of crown eukaryotes starting from the mid-Proterozoic
Source: Proc Natl Acad Sci U S A. 2026 Jul 16;123(29):e2600283123. doi: 10.1073/pnas.2600283123 (PMC13389600; doi:10.1073/pnas.2600283123)
Supplement: Supplementary file 2 — Dataset S01 (XLSX) [file pnas.2600283123.sd01.xlsx]

## Sheet: SupMat_Table_S1_R1_Calibration
Supergroup	Group	Node	Minimum	Maximum	Reference_fossil	Reference_molecular	Comment
na	na	Root	na	2500	na	Strassert et al. 2021; Betts et al., 2018	To decrease the range of possible solutions
Alveolata	Ciliates	Ciliates	742	na	Porter 2006	Silva Costa et al., 2021	Calibration from biomarkers
Alveolata	Ciliates	Coleps_sp	220	na	Schmidt et al., 2006	Silva Costa et al. 2021	Calibration from Amber
Alveolata	Ciliates	Vorticella_sp	200	na	Bomfleur et al., 2012	Silva Costa et al. 2021	Calibration from Amber; Divergent sequences, only minimum constraint
Alveolata	Ciliates	Colpoda_sp	114	na	Martín-González et al., 2008	Silva Costa et al. 2021	Calibration from Amber
Alveolata	Ciliates	Bryometopus_triquetrus	93	na	Schönborn et al., 1999 corrected by Schmidt et al., 2001	Silva Costa et al. 2021	Calibration from Amber;4 OTUs; divergent sequences, only minimum constraint
Alveolata	Ciliates	Cyrtolophosis_mucicola	93	na	Schönborn et al., 1999 corrected by Schmidt et al., 2001	Silva Costa et al. 2021	Calibration from Amber; Divergent sequences, only minimum constraint
Alveolata	Ciliates	Paramecium_triassicum	93	na	Schönborn et al., 1999 corrected by Schmidt et al., 2001	Silva Costa et al. 2021	Calibration from Amber; Divergent sequences, only minimum constraint
Alveolata	Ciliates	Tetrahymena_rostrata	93	na	Schönborn et al., 1999 corrected by Schmidt et al., 2001	Silva Costa et al. 2021	na
Alveolata	Dinoflagellates	Core_dinoflagellates_excl_Noctilucales	235	300	Fensome et al. 1999	Strassert et al. 2021; Parfrey et al. 2011	na
Alveolata	Dinoflagellates	Gonyaulacales	200	235	Fensome et al. 1999	Strassert et al. 2021; Parfrey et al. 2011	na
Alveolata	Dinoflagellates	Scrippsiella	68	75	Streng et al. 2004	Calasan et al. 2019	na
Alveolata	Dinoflagellates	Clades_C_H_F	48	56	na	LaJeunesse et al., 2018	Indirect estimate (from host fossils)
Alveolata	Dinoflagellates	Clade_C_Cladocopium	3.1	4.7	na	LaJeunesse et al., 2018	Indirect estimate (from oceanic variance)
Amoebozoa	Amoebozoa	Tubulinea and Evosea	736	na	Porter et al, 2003; Fiz-Palacios et al. 2014; Lahr et al. 2019; Dehler et al., 2023	Strassert et al. 2021	Vase-shaped microfossils
Amoebozoa	Tubulinea	Arcellinida	405	736	Porter et al, 2003; Fiz-Palacios et al. 2014; Lahr et al. 2019	Strassert et al. 2021	Vase-shaped microfossils
Archaeplastida	Chlorophyta	Chlorophyta	1000	na	Tang et al 2020	Sánchez-Baracaldo et al., 2017; Yang et al., 2023; Bowles et al., 2024	na
Archaeplastida	Chlorophyta	core_Halimedineae	460	na	Hoeg, 1927; Zhang et al., 1998	Verbruggen et al. 2009	na
Archaeplastida	Chlorophyta	Ulvophyceae	460	635	Zhang et al. 1998; Kordé, 1957; Chai et al. 2022	Verbruggen et al. 2009	Siphonous algae crown
Archaeplastida	Streptophyta	Embryophyta	475	501	Butterfield et al. 1994; Strother and Wellman 2016	Strassert et al. 2021; Sanchez-Baracaldo et al. 2017	na
Archaeplastida	Streptophyta	Vascular_plants	424	na	Steemans et al 2009; Silvestro et al. 2015	Sanchez-Baracaldo et al. 2017	na
Archaeplastida	Streptophyta	Angiosperms-Gymnosperms	385	470	Brenner 1996; Turnau et al. 2009	Strassert et al. 2021; Sanchez-Baracaldo et al. 2017	na
Archaeplastida	Streptophyta	Gymnosperms	385	na	Gerriene et al. 2004	Sanchez-Baracaldo et al. 2017	na
Archaeplastida	Streptophyta	Zygnemataceae	345	na	Mullins and Servais 2008	Sanchez-Baracaldo et al. 2017	Mullins and Servais 2008
Archaeplastida	Streptophyta	Angiosperms	130	385	Silvestro et al. 2021; Strullu-Derrien et al. 2018; Silvestro et al. 2014; Friis et al. 2006	Strassert et al. 2021; Sanchez-Baracaldo et al. 2017	na
Archaeplastida	Streptophyta	Eudicots	124	130	Strassert et al. 2021; Clarke et al. 2011; Steemans et al. 2009; Friis et al. 2006	Sanchez-Baracaldo et al. 2017	na
Archaeplastida	Rhodophyta	Bangiophyceae	1050	na	Gibson et al., 2018; Knoll et al. 2013; Butterfield et al. 2000; Doyle et al. 1992; Hughens et al. 1990	Strassert et al. 2021; Sanchez-Baracaldo et al. 2017	na
Archaeplastida	Rhodophyta	Floridiophyceae	600	na	Xiao et al. 2004	Sanchez-Baracaldo et al. 2017	na
Discoba	Euglenida	Euglenales-Eutreptiales	450	na	Gray and Boucot 1989	Strassert et al. 2021; Sanchez-Baracaldo et al. 2017	Moyeria: dubious association
Haptista	Pavlovales	Coccolithales-Isochrysidales	225	260	Fujiwara et al. 2001; Young et al. 1994	Strassert et al. 2021; Sanchez-Baracaldo et al. 2017	na
Haptista	Pavlovales	Calcidiscaceae-Coccolithaceae	65	225	Porter et al, 2003; Porter and Knoll, 2000	Strassert et al. 2021; Sanchez-Baracaldo et al. 2017	na
Opisthokonta	Nucletmycea	Early_Fungi	890	1010	Loron et al. 2019	na	na
Opisthokonta	Nucletmycea	Chytridiomycota	410	na	Stubblefield et al. 1985	Strassert et al. 2021; Sanchez-Baracaldo et al. 2017	na
Opisthokonta	Nucletmycea	Ascomycota	400	na	Taylor et al. 1999	Strassert et al. 2021; Sanchez-Baracaldo et al. 2017	na
Opisthokonta	Nucletmycea	Basidiomycota	360	na	Stubblefield et al. 1985	Strassert et al. 2021; Sanchez-Baracaldo et al. 2017	na
Opisthokonta	Nucletmycea	Agaricomycetes	300	600	Varga et al. 2019	Varga et al. 2019	Indirect estimate from previous molecular clock estimates
Opisthokonta	Nucletmycea	marasmioid_clade	92	180	Varga et al. 2019; Hibbet et al. 1997	Varga et al. 2019	na
Opisthokonta	Nucletmycea	Suillaceae	50	100	Varga et al. 2019; Lepage et al. 1997	Varga et al. 2019	na
Opisthokonta	Nucletmycea	Trametes	45	90	Varga et al. 2019; Knoblock & Kotlaba 1994	Varga et al. 2019	na
Opisthokonta	Metazoa	Metazoa	635	833	Benton et al. 2015	Strassert et al. 2021	na
Opisthokonta	Metazoa	Bilateria	550	636	Benton et al. 2015	Strassert et al. 2021	na
Opisthokonta	Metazoa	Deuterostomia	515	636	Benton et al. 2015	Strassert et al. 2021	na
Opisthokonta	Metazoa	Chordata	514	636	Benton et al. 2015	Strassert et al. 2021	na
Opisthokonta	Metazoa	Cnidaria	529	636	Benton et al. 2015	na	na
Opisthokonta	Metazoa	Arthropoda	514	636	Benton et al. 2015	Strassert et al. 2021	na
Opisthokonta	Metazoa	Amniota	318	333	Strullu-Derrien et al. 2018; Taylor et al. 1994	Strassert et al. 2021	na
Opisthokonta	Metazoa	Mammals	164.9	201.5	Benton et al. 2015	Upham et al. 2019	na
Opisthokonta	Metazoa	Placentalia	61.6	164.6	Phillips 2015	Upham et al. 2019	na
Opisthokonta	Metazoa	Aves_sensu_stricto	66	87	Benton et al. 2015; You et al. 2006	Strassert et al. 2021; Jets et al. 2018	na
Rhizaria	Cercozoa	Melicerion_poilon	742	na	Porter 2006; Porter et al, 2003; Porter and Knoll, 2000	na	Calibration from biomarkers; Stratigraphic range 742-770
Rhizaria	Foraminifera	Foraminifera	542	920	Seilacher et al., 2003; McIlroy et al. 2001	Groussin et al., 2011	na
Rhizaria	Foraminifera	Miliolids	350	na	Groussin et al., 2011	Groussin et al., 2011	na
Rhizaria	Radiolaria	Nassellaria	342	514	De Wever et al. 2001	Sandin et al. 2019; Sandin et al., 2025	na
Rhizaria	Radiolaria	Eucyrtidioidea	230	262	Sugiyama, 1997	Sandin et al. 2019; Sandin et al., 2025	na
Rhizaria	Radiolaria	Lophophaenidae	174	207	Sandin et al. 2019; De Wever et al. 198	Sandin et al. 2019; Sandin et al., 2025	na
Rhizaria	Radiolaria	Artostrobioidea	165	198	Matsuoka, 2004	Sandin et al. 2019; Sandin et al., 2025	na
Rhizaria	Radiolaria	Cannobotryoidea	106	139	Matsuzaki et al. 2015; O’Dogherty et al. 2009	Sandin et al. 2019; Sandin et al., 2025	na
Rhizaria	Radiolaria	Acanthodesmoidea	62	71	Sandin et al. 2019; Kozlova 1983, 199	Sandin et al. 2019; Sandin et al., 2025	na
Rhizaria	Radiolaria	Bekomidae	58	66	De Wever et al. 2001; Nishimura 1992	Sandin et al. 2019; Sandin et al., 2025	na
Rhizaria	Radiolaria	Pterocorythoidea	53	61	Sanfilippo and Riedel 1992	Sandin et al. 2019; Sandin et al., 2025	na
Rhizaria	Radiolaria	Collosphaeridae	53	61	De Wever et al. 2001	Sandin et al., 2025	na
Rhizaria	Radiolaria	Spumellaria	453	584	De Wever et al. 2001	Sandin et al. 2021; Sandin et al., 2025	na
Rhizaria	Radiolaria	Hexastyloidea	226	258	O’Dogherty et al. 2011	Sandin et al. 2021; Sandin et al., 2025	na
Rhizaria	Radiolaria	Liosphaeroidea	202	264	Matsuzaki et al. 2015	Sandin et al. 2021; Sandin et al., 2025	na
Rhizaria	Radiolaria	Actinommidae	147	193	O’Dogherty et al. 2011	Sandin et al. 2021; Sandin et al., 2025	na
Rhizaria	Radiolaria	Pylonioidea	90	104	Afanasieva and Amon 2006; De Wever et al. 2001, 2003	Sandin et al. 2021; Sandin et al., 2025	na
Rhizaria	Radiolaria	Coccodiscoidea	42	48	Afanasieva and Amon 2006; De Wever et al. 2001	Sandin et al. 2021; Sandin et al., 2025	na
Stramenopila	Diatoms	Bacillariophyta	190	541	Seilacher et al., 2003; McIlroy et al. 2001	na	na
Stramenopila	Diatoms	Bacillariophytina	110	na	Sims et al. 2006	Sanchez-Baracaldo et al. 2017	na
Stramenopila	Diatoms	Pennates	75	190	Sorhannus, 2007; Sims et al., 2006	Strassert et al. 2021; Lewitus et al., 2018	In Lewitus et al (2018) min 108–max 142; in Strassert et al (2021): max 190
Stramenopila	Diatoms	Thalassiosirales	72	104	Kooistra & Medlin, 1996	Lewitus et al., 2018	na
Stramenopila	Diatoms	Odontella	66	71	Sorhannus, 2007	na	na
Stramenopila	Diatoms	Skeletonema	65	90	Strelnikova, Nova hedwigia. Beihefte, 1975	Lewitus et al., 2018	na
Stramenopila	Diatoms	Chaetoceros	55	65	Kooistra & Medlin, 1996; Ciesielski et al., 1991	Lewitus et al., 2018	na
Stramenopila	Diatoms	Pinnularia	47	80	Souffreau et al., 2011	Lewitus et al., 2018	na
Stramenopila	Diatoms	Aulacoseira	32	65	Wolfe et al., 1996	Lewitus et al., 2018	na
Stramenopila	Diatoms	Thalassionema	16	23	Sims et al,. 2006	Lewitus et al., 2018	na
