# Supplementary material for: Environmental phylogenetics supports a steady diversification of crown eukaryotes starting from the mid-Proterozoic
Source: Proc Natl Acad Sci U S A. 2026 Jul 16;123(29):e2600283123. doi: 10.1073/pnas.2600283123 (PMC13389600; doi:10.1073/pnas.2600283123)
Supplement: Supplementary file 3 — Dataset S02 (XLSX) [file pnas.2600283123.sd02.xlsx]

## Sheet: supMat_table_S2_phyloInfo
step	file	constraint	replicate	RAM	CPU_time	tree_logLikelihood	tips_in	pruned	intruders	tips_out	removed	pct
step1	forward	eukProt_v9	0	na	1.28611e+06	-8.15787e+06	11917	790	0	11127	790	6.62919
step1	forward	eukProt_v9	0	na	1.85153e+06	-8.15771e+06	11917	781	0	11136	781	6.55366
step1	forward	eukProt_v9	2	na	328702	-8.15067e+06	11917	794	0	11123	794	6.66275
step1	forward	eukProt_v9	10	na	338651	-8.1509e+06	11917	791	0	11126	791	6.63758
step1	reverse	eukProt_v9	0	na	1.34127e+06	-8.21946e+06	11917	768	0	11149	768	6.44457
step1	reverse	eukProt_v9	0	na	2.27383e+06	-8.2198e+06	11917	764	0	11153	764	6.41101
step1	reverse	eukProt_v9	1	na	532556	-8.21267e+06	11917	766	0	11151	766	6.42779
step1	reverse	eukProt_v9	6	na	759245	-8.21274e+06	11917	766	0	11151	766	6.42779
step2	forward	raxml-cat	1	31723	1.29319e+06	-1.46769e+07	36629	2019	245	34365	2264	6.18089
step2	forward	raxml-cat	2	31724	5.78891e+06	-1.46801e+07	36629	2046	188	34395	2234	6.09899
step2	forward	raxml-gamma	1	31725	1.14555e+06	-1.46731e+07	36629	2061	196	34372	2257	6.16178
step2	forward	raxml-gamma	2	31726	786893	-1.46758e+07	36629	2072	316	34241	2388	6.51942
step2	forward	raxml-ng2	1	31727	1.21686e+06	-1.46698e+07	36629	2061	350	34218	2411	6.58222
step2	forward	raxml-ng2	2	31728	1.12404e+06	-1.46722e+07	36629	2072	162	34395	2234	6.09899
step2	forward	raxml-ng10	1	31733	1.00304e+06	-1.46773e+07	36629	2023	258	34348	2281	6.22731
step2	forward	raxml-ng10	2	31734	812750	-1.46757e+07	36629	2072	280	34277	2352	6.42114
step2	reverse	raxml-cat	1	31665	1.94746e+06	-1.45514e+07	36629	2040	317	34272	2357	6.43479
step2	reverse	raxml-cat	2	31665	867432	-1.45496e+07	36629	2057	308	34264	2365	6.45663
step2	reverse	raxml-gamma	1	31665	737076	-1.45487e+07	36629	2077	224	34328	2301	6.28191
step2	reverse	raxml-gamma	2	31665	806666	-1.45519e+07	36629	2031	300	34298	2331	6.36381
step2	reverse	raxml-ng1	1	31665	826713	-1.45482e+07	36629	2053	348	34228	2401	6.55492
step2	reverse	raxml-ng1	2	31665	628713	-1.4549e+07	36629	2074	386	34169	2460	6.71599
step2	reverse	raxml-ng6	1	31665	1.11223e+06	-1.45448e+07	36629	2039	345	34245	2384	6.5085
step2	reverse	raxml-ng6	2	31665	636703	-1.45479e+07	36629	2041	379	34209	2420	6.60679
step3	forward	raxml-cat1	1	57521	1.90091e+06	-1.92609e+07	75974	3884	950	71140	4834	6.3627
step3	forward	raxml-cat1	2	57521	4.80307e+06	-1.92588e+07	75974	3873	818	71283	4691	6.17448
step3	forward	raxml-cat2	1	57521	1.68689e+06	-1.92656e+07	75974	3906	956	71112	4862	6.39956
step3	forward	raxml-cat2	2	57521	9.05289e+06	-1.92673e+07	75974	3856	845	71273	4701	6.18764
step3	forward	raxml-gamma1	1	57521	6.46911e+06	-1.92626e+07	75974	3869	998	71107	4867	6.40614
step3	forward	raxml-gamma1	2	57521	2.36993e+06	-1.92669e+07	75974	3879	825	71270	4704	6.19159
step3	forward	raxml-gamma2	1	57521	5.4984e+06	-1.92608e+07	75974	3855	809	71310	4664	6.13894
step3	forward	raxml-gamma2	2	57521	3.39904e+06	-1.92632e+07	75974	3873	823	71278	4696	6.18106
step3	forward	raxml-ng2-1	1	57521	4.77866e+06	-1.92533e+07	75974	3870	746	71358	4616	6.07576
step3	forward	raxml-ng2-1	2	57521	5.80107e+06	-1.92547e+07	75974	3893	825	71256	4718	6.21002
step3	forward	raxml-ng2-2	1	57521	6.60742e+06	-1.92565e+07	75974	3798	674	71502	4472	5.88622
step3	forward	raxml-ng2-2	2	57521	5.03237e+06	-1.9255e+07	75974	3884	718	71372	4602	6.05734
step3	forward	raxml-ng10-1	1	57521	8.49204e+06	-1.92576e+07	75974	3894	601	71479	4495	5.9165
step3	forward	raxml-ng10-1	2	57521	5.85849e+06	-1.92603e+07	75974	3861	970	71143	4831	6.35875
step3	forward	raxml-ng10-2	1	57521	7.42256e+06	-1.92602e+07	75974	3869	1050	71055	4919	6.47458
step3	forward	raxml-ng10-2	2	57521	1.81939e+06	-1.92584e+07	75974	3868	1071	71035	4939	6.50091
step3	reverse	raxml-cat1	1	57012	2.94592e+06	-1.90424e+07	75975	3819	777	71379	4596	6.04936
step3	reverse	raxml-cat1	2	57012	3.22256e+06	-1.90437e+07	75975	3824	966	71185	4790	6.30471
step3	reverse	raxml-cat2	1	57012	1.81849e+06	-1.90422e+07	75975	3823	738	71414	4561	6.00329
step3	reverse	raxml-cat2	2	57012	3.30892e+06	-1.90412e+07	75975	3854	604	71517	4458	5.86772
step3	reverse	raxml-gamma1	1	57012	3.00301e+06	-1.90441e+07	75975	3831	673	71471	4504	5.92827
step3	reverse	raxml-gamma1	2	57012	2.44487e+06	-1.90434e+07	75975	3853	900	71222	4753	6.25601
step3	reverse	raxml-gamma2	1	57012	3.35388e+06	-1.9044e+07	75975	3788	722	71465	4510	5.93616
step3	reverse	raxml-gamma2	2	57012	2.97015e+06	-1.90397e+07	75975	3843	838	71294	4681	6.16124
step3	reverse	raxml-ng1-1	1	57012	3.23042e+06	-1.90403e+07	75975	3856	1153	70966	5009	6.59296
step3	reverse	raxml-ng1-1	2	57012	2.0258e+06	-1.9042e+07	75975	3881	1023	71071	4904	6.45475
step3	reverse	raxml-ng1-2	1	57012	1.81208e+06	-1.90354e+07	75975	3801	825	71349	4626	6.08885
step3	reverse	raxml-ng1-2	2	57012	3.39031e+06	-1.90329e+07	75975	3833	1004	71138	4837	6.36657
step3	reverse	raxml-ng6-1	1	57012	2.01159e+06	-1.90359e+07	75975	3891	639	71445	4530	5.96249
step3	reverse	raxml-ng6-1	2	57012	4.37914e+06	-1.90351e+07	75975	3857	494	71624	4351	5.72688
step3	reverse	raxml-ng6-2	1	57012	2.21846e+06	-1.90389e+07	75975	3836	810	71329	4646	6.11517
step3	reverse	raxml-ng6-2	2	57012	6.21962e+06	-1.90376e+07	75975	3881	1010	71084	4891	6.43764
